# Supplementary material for: Assessment of Epinephrine and Norepinephrine in Gastric Carcinoma
Source: Int J Mol Sci. 2021 Feb 18;22(4):2042. doi: 10.3390/ijms22042042 (PMC7922341; doi:10.3390/ijms22042042)
Supplement: Supplementary file 1 [file ijms-22-02042-s001.zip]

Archive with 12 entries (11 files):
- AMM_et_al.Supp/
- __MACOSX/._AMM_et_al.Supp
- AMM_et_al.Supp/Supp Table S1.docx
- __MACOSX/AMM_et_al.Supp/._Supp Table S1.docx
- AMM_et_al.Supp/Supp Table S3.docx
- __MACOSX/AMM_et_al.Supp/._Supp Table S3.docx
- AMM_et_al.Supp/Supp Table S2.docx
- __MACOSX/AMM_et_al.Supp/._Supp Table S2.docx
- AMM_et_al.Supp/Supp Figure S1.docx
- __MACOSX/AMM_et_al.Supp/._Supp Figure S1.docx
- AMM_et_al.Supp/Supp Table S4.docx
- __MACOSX/AMM_et_al.Supp/._Supp Table S4.docx
